# Supplementary material for: Overcoming resistance to immune checkpoint therapy in PTEN-null prostate cancer by intermittent anti-PI3Kα/β/δ treatment
Source: Nat Commun. 2022 Jan 10;13:182. doi: 10.1038/s41467-021-27833-0 (PMC8748754; doi:10.1038/s41467-021-27833-0)
Supplement: Supplementary file 4 — Source Data [file 41467_2021_27833_MOESM4_ESM.xlsx]

## Sheet: Figure 1
Figure 1A			Figure 1B													Figure 1C															Figure 1D											Figure 1E							Figure 1F
CAP2			CAP2 - normalized gene expression (calculated from FPKM in supplymentary Table 1, using scale function in R)													CAP2															CAP2																		Data set: Prostate Adenocarcinoma, Firehose Legacy datasets (499 patients)
Upregulated pathway	p value			Vehicle			+BAY48hr			-BAY72hr			T test +BAY VS Vehicle				Vehicle						BAY 48hr								concentration (Fold of change)	Vehicle				BAY 48hr
HALLMARK_INTERFERON_ALPHA_RESPONSE	0.00154799		IRF1	-0.610017	-0.499902	-0.418418	1.10108	1.15288	1.61723	-0.465256	-0.756075	-1.12153	0.00048463			mRNA (Fold of change)	Rep 1	Rep 2	Rep 3	Rep 4	Mean	SEM	Rep 1	Rep 2	Rep 3	Rep 4	Mean	SEM	T test		CCL5	Rep 1	Rep 2	Mean	SEM	Rep 1	Rep 2	Mean	SEM	T test
HALLMARK_COAGULATION	0.0057971		IRF9	-0.166979	0.204108	-0.315207	1.2041	1.30972	1.04103	-1.12827	-1.09827	-1.05023	0.00179592			CCL5	0.724338	1.02238	1.30354	0.949746	1	0.119426	99.1861	79.8224	86.9541	80.5665	86.6323	4.48023	0.000310359			1.00057	0.999714	1.00014	0.00042868	4.36372	4.5957	4.47971	0.115988	0.00110932
HALLMARK_INTERFERON_GAMMA_RESPONSE	0.00528402		Jak2	-0.375174	-0.231458	-0.823811	1.35258	1.21504	1.30496	-0.625856	-1.10455	-0.711727	0.000641112			CXCL10	1.00249	1.03784	1.10314	0.856536	1	0.0521671	31.8669	25.914	25.1081	23.7489	26.6595	1.79236	0.00073296
HALLMARK_TNFA_SIGNALING_VIA_NFKB	0.00399467		Stat1	0.234335	0.270862	0.0602472	0.858885	1.29665	0.961815	-1.26499	-1.18757	-1.23023	0.00446063																		CXCL10	Rep 1	Rep 2	Rep 3	Rep 4	Rep 1	Rep 2	Rep 3	Rep 4
HALLMARK_KRAS_SIGNALING_DN	0.00404858		Stat2	-0.44885	-0.00218618	-0.18359	1.31877	1.2796	1.10866	-1.07489	-1.06503	-0.932472	0.000563976			CAP8																1.05396	0.868885	1.05054	1.02661	7.96881	7.16612	4.62805	3.54976	0.00356308
HALLMARK_EPITHELIAL_MESENCHYMAL_TRANSITION	0.0173797		Ifnar1	-0.200807	-0.401548	-0.217609	1.22445	1.32412	1.24519	-0.986444	-0.985219	-1.00214	2.7031e-05				Vehicle						BAY 48hr									Mean	SEM			Mean	SEM
Downregulated pathway	p value		Ifngr1	-0.0831364	0.149668	0.0242768	0.785934	1.38279	1.15167	-1.50942	-1.06749	-0.834307	0.00445642			mRNA (Fold of change)	Rep 1	Rep 2	Rep 3	Rep 4	Mean	SEM	Rep 1	Rep 2	Rep 3	Rep 4	Mean	SEM	T test			1	0.0441262			5.82818	1.04099
HALLMARK_E2F_TARGETS	0		Ifngr2	-0.569842	-0.61909	-0.526396	0.851061	1.32094	1.71849	-0.661458	-0.688536	-0.82517	0.0166473			CCL5	1.10163	1.0586	1.00919	0.830578	1	0.059548	33.5051	33.8397	27.6006	26.483	30.3571	1.92885	0.000610383
HALLMARK_MYC_TARGETS_V1	0		Fas	-1.06454	-1.46464	-0.542728	0.880089	0.491716	1.78992	0.136234	0.172241	-0.398298	0.0113536			CXCL10	1.09319	1.04681	0.778093	1.08191	1	0.0746248	11.7355	11.1785	10.7645	11.1166	11.1988	0.200785	1.96185e-06
HALLMARK_G2M_CHECKPOINT	0		Psmb9	-0.398944	-0.177235	-0.659065	0.812124	1.68337	1.29633	-0.913227	-0.729463	-0.913895	0.00434064																		CAP8
HALLMARK_MTORC1_SIGNALING	0		Tapbp	-0.375409	-0.241853	-0.361004	1.14408	1.35705	1.3357	-0.938488	-0.884137	-1.03594	3.61608e-05			PC3															concentration (Fold of change)	Vehicle				BAY 48hr
HALLMARK_UNFOLDED_PROTEIN_RESPONSE	0		B2M	-0.289516	-0.343733	-0.559975	1.42204	1.31474	1.14719	-0.844227	-0.932332	-0.91418	0.000124003				Vehicle						BAY 48hr								CCL5	Rep 1	Rep 2	Mean	SEM	Rep 1	Rep 2	Mean	SEM	T test
HALLMARK_MYC_TARGETS_V2	0		H2-K1	0.129885	0.301764	0.0457659	1.03787	1.09052	1.04418	-1.40459	-1.2632	-0.982193	0.000310733			mRNA (Fold of change)	Rep 1	Rep 2	Rep 3	Rep 4	Mean	SEM	Rep 1	Rep 2	Rep 3	Rep 4	Mean	SEM	T test			0.992335	1.00766	1	0.00766499	1.62936	1.73175	1.68055	0.0511976	0.00573658
HALLMARK_GLYCOLYSIS	0															CCL5	0.902664	0.671687	1.05501	1.37064	1	0.146533	21.4552	16.9229	19.3493		19.2425	1.30944	0.0046879
HALLMARK_MITOTIC_SPINDLE	0		CAP8 - normalized gene expression (calculated from FPKM in supplymentary Table 1, using scale function in R)													CXCL10	1.08842	1.06206	0.841435	1.00809	1	0.055436	43.4923	54.6314	41.2419	37.2208	44.1466	3.72787	0.00818234		CXCL10	0.868835	1.13117	1	0.131165	3.241	2.87135	3.05618	0.184825	0.0119321
HALLMARK_OXIDATIVE_PHOSPHORYLATION	0			Vehicle			+BAY48hr			-BAY72hr			T test +BAY VS Vehicle
HALLMARK_DNA_REPAIR	0		IRF1	-0.439326	0.0560253	-0.158198	1.44467	1.20249	0.99673	-0.883981	-1.03775	-1.18066	0.00195085
HALLMARK_PI3K_AKT_MTOR_SIGNALING	0.00335571		IRF9	-0.229257	0.0660851	-0.197732	1.64535	0.847304	1.04942	-1.10138	-1.0698	-1.00999	0.00718866
HALLMARK_SPERMATOGENESIS	0.00615385		Jak2	-1.07953	-1.01816	-1.11103	1.15563	1.35173	1.14166	-0.00978506	-0.264114	-0.16639	6.22897e-06
HALLMARK_HYPOXIA	0.0288809		Stat1	0.0335203	0.285268	0.394706	1.55594	-0.0748878	1.20854	-1.09574	-1.23126	-1.07608	0.263977
			Stat2	0.0342931	0.241755	-0.00888107	1.50276	0.660958	1.06436	-1.0667	-1.10126	-1.32728	0.0180072
CAP8			Ifnar1	0.0553402	0.334526	-0.236698	1.20282	1.17482	0.944278	-1.34198	-1.19772	-0.935374	0.00457501
Upregulated pathway	p value		Ifngr1	-0.420811	-0.490525	-0.443607	1.16079	1.23332	1.51066	-0.705016	-1.0569	-0.78792	8.60147e-05
HALLMARK_INTERFERON_GAMMA_RESPONSE	0.0448031		Ifngr2	-0.00169928	0.0654438	-0.145193	1.03919	1.59062	0.755328	-1.40808	-1.03374	-0.86188	0.0102765
HALLMARK_INTERFERON_ALPHA_RESPONSE	0.0491716		Fas	-1.05896	-0.184966	-0.674581	0.337882	0.516187	2.30695	-0.369392	-0.727337	-0.145783	0.0668818
Downregulated pathway	p value		B2M	-0.241062	-0.311379	-0.453087	1.53821	1.14311	1.14154	-0.876065	-0.893181	-1.04808	0.000384434
HALLMARK_E2F_TARGETS	0
HALLMARK_MYC_TARGETS_V1	0		PC3 - normalized gene expression (calculated from FPKM in supplymentary Table 1, using scale function in R)
HALLMARK_G2M_CHECKPOINT	0			Vehicle			+BAY48hr			-BAY72hr			T test +BAY VS Vehicle
HALLMARK_MTORC1_SIGNALING	0		IRF9	-0.199579	-0.330694	-0.191991	1.44133	0.947771	1.34127	-1.04188	-0.881314	-1.08491	0.000702121
HALLMARK_UNFOLDED_PROTEIN_RESPONSE	0		JAK1	-0.815492	-0.313951	-0.555847	1.09801	1.8489	0.820337	-0.789794	-0.352952	-0.939203	0.00588033
HALLMARK_OXIDATIVE_PHOSPHORYLATION	0		STAT1	-0.463271	-0.129867	-0.434178	1.50105	1.32728	0.974125	-0.944873	-0.759353	-1.07092	0.00102414
HALLMARK_GLYCOLYSIS	0		STAT2	-0.463613	-0.252999	-0.364206	1.45163	1.20528	1.2029	-0.93579	-0.861915	-0.981283	8.78063e-05
HALLMARK_MYC_TARGETS_V2	0		IFNAR1	-1.09727	0.132175	-1.041	0.757128	1.77221	0.423587	-0.61845	0.66197	-0.99035	0.0441531
HALLMARK_CHOLESTEROL_HOMEOSTASIS	0		IFNGR2	-0.388242	-0.525583	-0.493485	1.17056	1.13969	1.57652	-0.601302	-1.09671	-0.781446	0.00027405
HALLMARK_MITOTIC_SPINDLE	0		TAPBP	-0.376193	-0.55549	-0.294257	1.46039	1.02509	1.3519	-0.707469	-1.21569	-0.688277	0.000373004
HALLMARK_ADIPOGENESIS	0		B2M	-0.963852	-0.495273	-0.764086	1.54142	1.51368	0.662944	-0.630239	-0.00555813	-0.859034	0.00341222
HALLMARK_HYPOXIA	0.00592885
HALLMARK_DNA_REPAIR	0.00793651
HALLMARK_FATTY_ACID_METABOLISM	0.00821355
HALLMARK_PI3K_AKT_MTOR_SIGNALING	0.0144628
HALLMARK_ESTROGEN_RESPONSE_LATE	0.0164271
HALLMARK_SPERMATOGENESIS	0.0257937
HALLMARK_EPITHELIAL_MESENCHYMAL_TRANSITION	0.0264766
PC3
Upregulated pathway	p value
HALLMARK_INTERFERON_ALPHA_RESPONSE	0
HALLMARK_INTERFERON_GAMMA_RESPONSE	0
HALLMARK_BILE_ACID_METABOLISM	0
HALLMARK_KRAS_SIGNALING_DN	0
HALLMARK_COAGULATION	0
HALLMARK_KRAS_SIGNALING_UP	0
HALLMARK_INFLAMMATORY_RESPONSE	0
HALLMARK_MYOGENESIS	0.00141044
HALLMARK_TGF_BETA_SIGNALING	0.00476947
HALLMARK_COMPLEMENT	0.0269179
HALLMARK_UV_RESPONSE_DN	0.0335277
Downregulated pathway	p value
HALLMARK_E2F_TARGETS	0
HALLMARK_G2M_CHECKPOINT	0
HALLMARK_MYC_TARGETS_V1	0
HALLMARK_MYC_TARGETS_V2	0
HALLMARK_MTORC1_SIGNALING	0
HALLMARK_MITOTIC_SPINDLE	0
HALLMARK_DNA_REPAIR	0
HALLMARK_OXIDATIVE_PHOSPHORYLATION	0
HALLMARK_SPERMATOGENESIS	0
HALLMARK_UNFOLDED_PROTEIN_RESPONSE	0
HALLMARK_GLYCOLYSIS	0
HALLMARK_ESTROGEN_RESPONSE_LATE	0.0037037
HALLMARK_UV_RESPONSE_UP	0.038961
Pten-null tumor
Upregulated pathway	p value
HALLMARK_TGF_BETA_SIGNALING	0
HALLMARK_TNFA_SIGNALING_VIA_NFKB	0
HALLMARK_HYPOXIA	0
HALLMARK_INTERFERON_ALPHA_RESPONSE	0
HALLMARK_EPITHELIAL_MESENCHYMAL_TRANSITION	0
HALLMARK_INTERFERON_GAMMA_RESPONSE	0
HALLMARK_KRAS_SIGNALING_UP	0
HALLMARK_UV_RESPONSE_DN	0
HALLMARK_ESTROGEN_RESPONSE_EARLY	0
HALLMARK_COAGULATION	0
HALLMARK_INFLAMMATORY_RESPONSE	0
HALLMARK_APICAL_JUNCTION	0
HALLMARK_IL2_STAT5_SIGNALING	0
HALLMARK_COMPLEMENT	0
HALLMARK_P53_PATHWAY	0
HALLMARK_IL6_JAK_STAT3_SIGNALING	0
HALLMARK_MYOGENESIS	0
HALLMARK_ANGIOGENESIS	0.00196078
HALLMARK_APOPTOSIS	0.00779727
HALLMARK_HEDGEHOG_SIGNALING	0.0290456
HALLMARK_HEME_METABOLISM	0.040404
Downregulated pathway	p value
HALLMARK_E2F_TARGETS	0
HALLMARK_G2M_CHECKPOINT	0
HALLMARK_MYC_TARGETS_V1	0
HALLMARK_OXIDATIVE_PHOSPHORYLATION	0
HALLMARK_MYC_TARGETS_V2	0
HALLMARK_DNA_REPAIR	0
HALLMARK_UNFOLDED_PROTEIN_RESPONSE	0
HALLMARK_MTORC1_SIGNALING	0
HALLMARK_MITOTIC_SPINDLE	0
HALLMARK_FATTY_ACID_METABOLISM	0.00200401
HALLMARK_SPERMATOGENESIS	0.00201613
HALLMARK_CHOLESTEROL_HOMEOSTASIS	0.0419162
LNCap
Upregulated pathway	p value
HALLMARK_ANDROGEN_RESPONSE	0
HALLMARK_TGF_BETA_SIGNALING	0
HALLMARK_KRAS_SIGNALING_DN	0
HALLMARK_TNFA_SIGNALING_VIA_NFKB	0.00371747
HALLMARK_UV_RESPONSE_DN	0.00372439
HALLMARK_APICAL_SURFACE	0.034749
Downregulated pathway	p value
HALLMARK_E2F_TARGETS	0
HALLMARK_G2M_CHECKPOINT	0
HALLMARK_MTORC1_SIGNALING	0
HALLMARK_MITOTIC_SPINDLE	0
HALLMARK_MYC_TARGETS_V1	0
HALLMARK_SPERMATOGENESIS	0
HALLMARK_UNFOLDED_PROTEIN_RESPONSE	0
HALLMARK_GLYCOLYSIS	0
HALLMARK_DNA_REPAIR	0
HALLMARK_OXIDATIVE_PHOSPHORYLATION	0
HALLMARK_CHOLESTEROL_HOMEOSTASIS	0
HALLMARK_MYC_TARGETS_V2	0.00208768
HALLMARK_INTERFERON_GAMMA_RESPONSE	0.00213675
HALLMARK_ESTROGEN_RESPONSE_LATE	0.0021978
HALLMARK_PI3K_AKT_MTOR_SIGNALING	0.00225734
HALLMARK_UV_RESPONSE_UP	0.00429185
HALLMARK_P53_PATHWAY	0.00429185
HALLMARK_APOPTOSIS	0.0105708
HALLMARK_HYPOXIA	0.0120968
HALLMARK_INFLAMMATORY_RESPONSE	0.039501

## Sheet: Figure 2
	Figure 2B									Figure 2C				Figure 2D
	CD45+ cell number (x104)				Cancer cell area (fold of change to vehicle)					HE				BAY-I VS vehicle FDR = 0.000 p =0.000
	Vehicle	BAY-D	BAY-I			Vehicle	BAY-D	BAY-I		Vehicle	BAY-D	BAY-I
	392.4	63.56	544.04			0.987	0.541	0.269
	455.91	28.82	413.92			0.779	0.552	0.573
	244.13	28.91	494			0.937	0.886	0.456
	191.45	26.6	3401.64			0.896	0.45	0.491
	353.2	18.29	585.42			1.007	0.404	0.857
	105.11	14.57	463.87			0.864	0.523	0.798
	174.56	44.23	566.79			0.962		0.407
	196.68		495.6			1.159		0.415
	154.35		797.69			1.18		0.539
	383.78		299.7			1.062		0.497
			802.49			0.962		0.681
			224.4			0.967
			434.79			1.104
			1459.71			1.134
			447.98			0.98				CD45
						1.059				Vehicle	BAY-D	BAY-I
Mean	265.157	32.14	762.136			1.047								BAY-I VS vehicle FDR = 0.007 p =0.000
SEM	38.1613	6.33595	202.784			0.914
T test vs Vehicle		0.000158469	0.0293522
T test vs BAY-D			0.00290111		Mean	1	0.559333	0.543909
					SEM	0.0249247	0.069403	0.0527358
	CD4+ T cell number (x104)				T test vs Vehicle		1.42835e-07	2.08058e-09
	Vehicle	BAY-D	BAY-I		T test vs BAY-D			0.863124
	7.74	0.24	24.46
	11.26	1.67	10.35
	4.29	1.05	20.03
	1.99	2.15	17.77
	8.5	1.08	17.31
	16.27	1.14	9.13
	5.43	2.31	17.42
	6.76		8.4							CD8
			22.73							Vehicle	BAY-D	BAY-I
			5.03
			6.59
			9.13											BAY-I VS vehicle FDR = 0.075 p =0.003
			3.59
			6.88
			4.97
Mean	7.78	1.37714	12.2527
SEM	1.56398	0.665254	6.73865
T test vs Vehicle		0.00440499	0.116573
T test vs BAY-D			2.84832e-05
	CD8+ T cell number (x104)
	Vehicle	BAY-D	BAY-I							GZMb
	11.94	0.2	77.07							Vehicle	BAY-D	BAY-I
	8.49	0.67	78.65
	4.64	0.35	25.2
	4.34	1.37	101.78
	5.51	1.45	41.34
	2.37	0.55	78.45
	2.33	0.63	71.65
	6.7		36.13
	7.2		70.63
	8.68		19.44
			53.41
			43.16
			12.82
			140.48
			9.69
Mean	6.22	0.745714	57.3267
SEM	0.952209	0.182416	9.30998
T test vs Vehicle		0.000243376	0.000187984
T test vs BAY-D			2.84643e-05

## Sheet: Figure 3
Figure 3A									Figure 3B						Figure 3C				Figure 3D				Figure 3E
BAY(μmol)	%Growth (CD8+T cell)			Mean	SEM	T test vs Helper T cell	T test vs Treg cell			Prostate Treg number (x104)					Spleen Treg number (x104)				Treg percent in CD4+ T cell	CD8+ T cell percent in CD45+ cell			Fold of difference (Prostate CD8/Treg ratio)
0	0.9076	0.9139	1.1785	1	0.0892685					Vehicle	BAY-D	BAY-I			Vehicle	BAY-D	BAY-I		0.085	0.0923			Vehicle	BAY-D	BAY-I
0.01	0.8957	0.7427	0.5127	0.717033	0.111305	0.0319134	0.0560915			2.04	0.01	0.79			148.49	1.53	67.75		0.041	0.313			1.134	5.526	9.699
0.1	0.3493	0.2296	0.295	0.2913	0.0346039	0.513113	0.00416182			2.97	0.09	0.27			209.5	3.04	117.26		0.035	0.1968			2.225	2.054	53.647
1	0.1024	0.1242	0.1842	0.136933	0.0244569	0.397013	0.0178322			0.54	0.08	0.35			134.01	2.65	43.51		0.078	0.1837			1.7	1.225	32.132
10	0.0309	0.0221	0.0173	0.0234333	0.00398218	0.638968	0.0401567			1.18	0.11	1.1			104.48	38.17	90.32		0.043	0.0709			0.592	3.453	24.21
										0.74	0.06	1.16			147.2	37.79	135.76		0.1	0.0668			1.006	5.971	12.959
										3.88	0.1	2.09			90.1	34.28	127.46		0.065	0.0192			0.822	1.499	4.981
BAY(μmol)	%Grwoth (CD4 helper T cell)					T test vs Treg cell				1.03	0.09	0.35			182.7	25.86	56.08		0.022	0.3855			1.422	1.825	3.909
0	1.1926	0.7058	1.1015	0.999967	0.149416					0.53		0.66			658.42		206.45		0.046	0.0427			1.201		129.554
0.01	0.2605	0.3628	0.3858	0.336367	0.03851	0.177551				5.02		0.93			53.73		160.77		0.076	0.058			0.675		6.342
0.1	0.2377	0.1813	0.3337	0.2509	0.0444864	0.0194016				1.24		0.79			345.86		126.3		0.063	0.2269			1.078		6.876
1	0.1558	0.0654	0.0851	0.1021	0.0274456	0.0888619				1.14		0.3			91.45				0.105	0.0706			0.958		109.856
10	0.0304	0.0118	0.0178	0.02	0.00548088	0.15212				3.35		1.28			257.06				0.111	0.0367			0.507		9.789
										0.91		1.54			186.92								0.499		6.567
										2.9									Pearson correlation:				0.451
BAY(μmol)	%Growth (Treg)									2									R2=0.38 p=0.024				0.731
0	1.2611	1.0823	0.6566	1	0.17929					1.85
0.01	0.2881	0.2545	0.2718	0.271467	0.00970092					3.42												Mean	1.00007	3.079	31.5785
0.1	0.0695	0.0641	0.0993	0.0776333	0.0109449																	SEM	0.127364	0.740788	11.5786
1	0.0505	0.0303	0.037	0.0392667	0.00594035				Mean	2.04353	0.0771429	0.893077		Mean	200.763	20.4743	113.166					T test vs Vehicle		0.0307113	0.0215389
10	0.0059	0.0142	0.008	0.00936667	0.00249154				SEM	0.322189	0.0126706	0.150249		SEM	43.8097	6.57035	15.8351					T test vs BAY-D			0.0300932
									T test vs Vehicle		1.51811e-05	0.00374772		T test vs Vehicle		0.00142547	0.0796127
IC 50 (μmol)									T test vs BAY-D			0.000149633		T test vs BAY-D			0.000166001
CD8+T cell		0.038
CD4 helper T cell		0.009
Treg		0.004								Prostate Treg percent in CD4+ T cell					Spleen Treg percent in CD4+ T cell
										Vehicle	BAY-D	BAY-I			Vehicle	BAY-D	BAY-I
										0.302	0.04	0.085			0.107	0.0261	0.128
										0.269	0.0517	0.041			0.098	0.0243	0.129
										0.147	0.0726	0.035			0.107	0.0331	0.035
										0.356	0.0493	0.078			0.086	0.0613	0.111
										0.32	0.0597	0.043			0.138	0.0499	0.095
										0.09	0.0863	0.1			0.123	0.0543	0.201
										0.241	0.0398	0.065			0.127	0.0414	0.049
										0.265		0.022			0.109		0.149
										0.191		0.046			0.088		0.118
										0.183		0.076			0.128		0.06
										0.102		0.063			0.122
										0.15		0.105			0.102
										0.114		0.111			0.133
										0.139
										0.144				Mean	0.112923	0.0414857	0.1075
										0.326				SEM	0.00467873	0.00541165	0.0158326
										0.304				T test vs Vehicle		1.99947e-08	0.748956
														T test vs BAY-D			0.00229047
									Mean	0.214294	0.0570571	0.0669231
									SEM	0.0214083	0.00651251	0.0079085
									T test vs Vehicle		1.02644e-05	2.16452e-05
									T test vs BAY-D			0.416746

## Sheet: Figure 4
	Figure 4B					Figure 4C					Figure 4D				Figure 4E				Figure 4F
	Blood CD8+ T cell percent in CD45+ cell					Prostate CD8+ T cell number (x104)					Percent of BrdU+ cell in CD8+ T cell				Fold of difference in FPKM (Vehicle as 1)					BAY-I compare to Vehicle						BAY-D compare to Vehicle
	Vehicle + Vehicle	S1Pi + Vehicle	S1Pi + BAY-I			Vehicle + Vehicle	S1Pi + Vehicle	S1Pi + BAY-I			Vehicle	BAY-I			Il2					p= 0.001		FDR= 0.090				p= 0.907		FDR= 1.000
	0.0404	0.0046	0.0052			10.85	3.78	71.98			0.11	0.216			Vehicle	BAY-D	BAY-I
	0.0484	0.0081	0.0084			2.66	1.5	65.97			0.103	0.183			0.78	0	3.0864
	0.0445	0.0077	0.0012			1.8	2.65	103.78			0.123	0.259			2.4832	0	4.9585
	0.0363	0.0013	0.0014			6.94	3.82	99.24			0.06	0.317			0.6084	0	9.4221
	0.0466	0.0016	0.0009			9.11	9.97	33.08			0.101	0.159			0.4797	2.1421	15.2446
		0.0015	0.0016				4.62				0.153	0.141			1.5171	0.0176	3.5511
											0.138	0.172			0.1316	0	0.1744
Mean	0.04324	0.00413333	0.00311667		Mean	6.272	4.39	74.81								0.2025	3.1357
SEM	0.00218783	0.00129168	0.00123947		SEM	1.76782	1.20092	12.7743		Mean	0.112571	0.206714					1.2448
T test		6.27195e-08	4.44384e-08		T test		0.388238	0.00542056		SEM	0.0113239	0.0235763					14.285
										T test		0.00364962
														Mean	1	0.337457	6.12251
														SEM	0.350897	0.302087	1.84844
														T test vs Vehicle		0.177806	0.0245556
														T test vs BAY-D			0.0140137
															Cd25(IL2RA)
															Vehicle	BAY-D	BAY-I
															1.6401	0.0104	1.204
															0.9464	0.001	2.3335
															0.8951	0.2379	1.2209
															0.5867	1.7291	0.9243			BAY-I compare to Vehicle						BAY-D compare to Vehicle
															1.4676	0.0019	1.7146			p= 0.000		FDR= 0.370				p= 0.490		FDR= 0.897
															0.464	0.0009	2.0854
																	2.4677
																	2.8583
																	1.8157
														Mean	0.999983	0.3302	1.84716
														SEM	0.191517	0.282389	0.216566
														T test vs Vehicle		0.0780491	0.0168893
														T test vs BAY-D			0.000831028
															Cd40l
															Vehicle	BAY-D	BAY-I
															0.5901	0.1392	7.0427
															0.5601	0	12.1545
															1.1061	9.4148	8.4558
															0.7466	1.1492	9.3841
															1.9074	0.0025	11.1315
															1.0897	0.318	4.2429
																2.1477	21.6231
																	13.8829
																	9.4899
														Mean	1	1.88163	10.823
														SEM	0.205623	1.29015	1.64533
														T test vs Vehicle		0.523747	0.000312715
														T test vs BAY-D			0.00112641

## Sheet: Figure 5
Figure 5A					Figure 5B				Figure 5C									Figure 5D
Pten-null + Vehicle				Pten-null; Cd8-KO + Vehicle					GZMb+ cell in cancer cell area (positive cell / mm2 )									Cancer cell area (fold of difference compared to vehicle)
HE	CD8	GZMb		HE	CD8	GZMb			Pten-null		Pten-null;Cd8-KO		Pten-null (Castrated)					Pten-null		Pten-null;Cd8-KO		Pten-null (Castrated)
									Vehicle	BAY-I	Vehicle	BAY-I	Vehicle	BAY-I	BAY-I + anti-CD8 ab			Vehicle	BAY-I	Vehicle	BAY-I	Vehicle	BAY-I	BAY-I + anti-CD8 ab
									0.248355	6.70301	0	0	0	0.853206	0			1.184	0.354	1.238	1.136	0.875	0.655	0.779
									0.173503	8.25423	0.25125	0	0	6.81564	0			0.903	0.515	0.585	0.579	1.063	0.485	0.715
									0.194769	6.62057	0	0	0	14.8393	0			0.862	0.428	1.186	0.439	1.17	0.545	0.797
									0.240489	0.47278	0	6.18727	0	4.08233	0			0.836	0.264	0.815	0.794	0.988	0.499	0.815
									0	10.0959	0	0	0	8.72387	0			0.939	0.743	0.611	0.479	0.927	0.779	0.838
									0	0.399114	0	0	0.442635	7.38291	0.486902			0.634	0.727	1.271	0.792	0.979	0.749	0.783
									0			0	0.383112	11.0171				0.875	0.551	1.064	0.525		0.488
									0			0.747831		14.5465				1.024	0.604	1.127	0.397		0.331
									0			0						1.026	0.508	0.686	1.165
																		1.06	0.353	1.2	1.027
								Mean	0.0952351	5.42427	0.041875	0.770567	0.117964	8.53261	0.0811503			0.982	0.265	1.082	0.815
								SEM	0.0383561	1.66001	0.041875	0.682088	0.0764218	1.71755	0.0811503			0.901	0.294	0.958	1.103
								T test vs vehicle		0.023709		0.405033		0.00174464	0.74776			1.006	0.24	1.178
																		1.016
Pten-null + BAY-I				Pten-null; Cd8-KO + BAY-I														1.046
HE	CD8	GZMb		HE	CD8	GZMb												1.057
																		1.093
																		1.036
																		1.175
																		1.069
																		1.077
																		1.053
																		0.963
																		1.048
																		1.135
																	Mean	1	0.449692	1.00008	0.770917	1.00033	0.566375	0.787833
																	SEM	0.0237735	0.0480684	0.0680048	0.0825664	0.0425861	0.0533817	0.0170732
																	T test vs vehicle		1.16906e-13		0.0417759		6.05379e-05	0.000933976
																	T test Pten- null vs Pten-null;Cd8-KO		0.00229784
																	T test BAY-I vs BAY-I + anti-CD8 ab							0.0038527

## Sheet: Figure 6
Figure 6A										Figure 6B							Figure 6C						Figure 6D																									Figure 6E
Vehicle			BAY-I			BAY-I withdraw 4 weeks					CD8+T cell number (x104)						IHC-CD8						Normalized gene expression (calculated from FPKM in supplymentary Table 1, using scale function in R)																										Fold of difference (Ifnγ mRNA level, vehicle as 1)
											Vehicle	BAY-I	BAY-I withdraw 4 weeks	BAY-I follow Fingolimod 4 week	BAY-I withdraw release 10 weeks		Vehicle						gene	Vehicle	Vehicle	Vehicle	Vehicle	Vehicle	Vehicle	BAY-I	BAY-I	BAY-I	BAY-I	BAY-I	BAY-I	BAY-I	BAY-I withdraw 4 weeks	BAY-I withdraw 4 weeks	BAY-I withdraw 4 weeks	BAY-I withdraw 4 weeks	BAY-I withdraw 4 weeks	BAY-I withdraw 4 weeks	BAY-I withdraw 4 weeks	T test BAY-I vs Vehicle	T test BAY-I withdraw vs Vehicle				Vehicle
											12.7147	28.6821	133.001	10.8185	16.074								Ccl5	-1.69496	-1.3172	-0.821067	-1.11175	-1.00365	-0.743427	-0.964167	-0.137285	1.9481	0.109688	-0.434572	0.80939	1.05373	-0.322642	0.967991	-0.430878	-0.650963	-0.234564	-0.300449	1.77345	0.00716251	0.0094607				0.182
											2.48618	54.0566	7.2381	15.9737	14.1291								Cd27	-1.32443	-0.494968	-0.937357	-1.13984	-1.22102	-0.737658	-0.41593	0.0628276	1.90697	-0.313147	-0.725539	-0.416822	0.956905	-0.438426	1.86976	0.7934	-0.382904	-0.0689912	-0.375664	1.12434	0.0193512	0.00717055				1.659
											1.23857	42.1871	26.271	6.82624	52.9631								Cd274	-1.75125	1.22353	-0.63958	-0.355261	1.17002	0.672538	-0.628771	-0.680199	1.86424	-0.537605	0.0367609	0.419806	0.674843	-0.880337	-1.34272	-1.45687	0.150822	-1.39335	0.617167	1.47981	0.852044	0.496408				0.657
											4.00134	99.7878	68.6224	55.715	20.5465								Cd276	-1.35078	-1.00208	-0.035268	1.51196	-0.420263	0.121723	0.174383	-1.68441	-0.862564	1.50752	1.26799	1.00792	-0.669666	-1.91676	1.50574	0.314125	0.17008	0.273193	-0.194658	1.50456	0.639668	0.491672				2.018
											2.61224	56.4131	16.4411	18.4445	32.2768								Cd8a	-1.5856	-1.37549	-1.48119	-1.56978	-1.50029	-1.26839	-0.183805	1.14881	1.23044	-0.00135192	0.758002	-0.852076	0.470603	-0.80312	1.3267	1.26894	0.278045	-0.227768	-0.0766561	1.09743	0.000595304	0.000918045				0.37
											1.44145	39.0424	20.2845	18.4499									Cmklr1	0.130953	0.0984672	0.391473	1.84457	1.22313	0.0126345	1.73245	1.7773	1.75039	-1.40169	0.422886	-0.749755	-1.26847	-0.823523	-0.842588	-0.392457	-0.761217	1.25375	-0.788152	-0.309189	0.66631	0.0359078				1.113
											2.78913	5.0699	7.80083										Cxcl9	-1.53464	-0.89979	-1.36214	-1.14622	-0.939702	-0.281051	-0.698027	-0.157869	1.76515	-0.652349	0.845201	-0.144837	0.331098	0.0874048	0.484024	0.725424	-0.710384	-0.639351	1.42683	1.6288	0.0111571	0.00471223
												318.663	21.0687										Cxcr6	-1.45826	-1.16861	-1.27263	-1.63989	-1.05702	-1.12313	-0.734251	-0.136264	1.51852	-0.987278	-0.159153	-1.16835	-0.390899	-0.733471	1.07163	1.22643	0.772564	0.38969	0.463489	1.34326	0.025513	0.000198908			Mean	0.999833
												22.0275	24.5737										Ido1	-1.43022	-0.303658	-0.894046	-1.06295	-0.584896	-0.981822	0.914917	0.132238	2.72786	-0.186521	0.627817	1.72078	1.31795	-0.371349	-0.951761	-0.608757	0.145925	-1.41133	0.226572	0.411696	0.00103667	0.130887			SEM	0.298164
												20.4368	13.0471										Lag3	-1.28892	-1.03265	-0.833097	-1.3885	-1.18417	-1.06332	-0.51078	1.05224	1.80269	-0.0229086	0.379175	1.72218	1.30918	-0.938009	0.329184	-0.0394754	-0.445598	-0.544886	0.0227844	1.68998	0.000916772	0.0113755			T test vs vehicle
												123.91	15.7351										Nkg7	-1.44721	-1.13977	-1.29649	-1.20293	-1.15779	-1.1158	-0.234044	0.0640225	1.6164	0.902869	0.849355	0.0529678	1.40215	-0.725021	1.58907	0.124528	-0.53177	-0.420951	-0.558714	0.800494	0.000350875	0.00785124
												46.9367											Pdcd1lg2	-1.13196	-0.340828	-1.23065	0.0372769	1.49326	-0.629886	-0.617851	1.01186	1.82118	-0.965252	1.62442	1.54572	-1.264	0.222926	1.11393	-0.773872	0.52361	-1.02363	0.178074	0.0368923	0.284593	0.494387
												38.026											Psmb10	-1.14142	-0.1474	0.240709	-0.970066	-0.501801	-1.16299	-0.77101	-0.605689	2.43344	1.89479	-0.0179684	2.11025	1.98097	-0.60586	-0.361054	-0.432391	0.248543	-1.09343	-0.1738	0.195129	0.0235228	0.327541
																							Stat1	-1.81142	0.724619	-0.575694	-1.86695	1.04507	-0.333852	-0.40742	0.0791396	-0.510552	0.301809	-0.12748	1.05599	1.32532	-1.58637	-0.78338	-1.03997	0.537713	-1.58605	0.965595	1.2883	0.21503	0.823989
										Mean	3.89765	68.8645	32.1894	21.038	27.1979								Tigit	-1.32016	-1.04876	-0.785084	-0.94602	-1.17102	-0.784875	0.249072	0.934344	1.93131	0.572777	1.90528	-0.869388	0.580059	-0.734733	0.187448	0.276015	-0.671109	-0.362545	-0.681201	0.549787	0.00260645	0.00545252
										SEM	1.50971	22.6478	11.2619	7.18326	7.17083		BAY-I
										T test vs vehicle		0.0141844	0.0312505	0.0625933	0.02976								H2-Q4	-1.44772	-0.261036	-0.57873	-1.33888	-0.581286	-0.359364	-0.353947	-0.180166	1.29921	1.92977	0.220427	2.02083	1.9662	-0.674132	-0.485375	-0.729422	0.340519	-1.20959	-0.126014	1.94434	0.00367411	0.20658
	Tumor weight (g)									T test vs BAY-I withdraw 4 weeks				0.504684									H2-M3	-1.9617	0.146449	-0.860987	-0.450754	0.128437	-1.01434	-1.07188	0.329157	1.98849	0.320401	0.470211	1.92287	1.89663	-0.942284	-0.614849	-0.551485	-0.506846	-1.04495	-0.192448	1.87913	0.0209252	0.460805
	Vehicle		BAY-I		BAY-I withdraw 4 weeks		BAY-I withdraw 10 weeks																H2-Q10	-1.56121	0.0423912	-1.11975	-1.97702	-0.841766	-0.826049	-0.434147	-0.494195	1.49932	1.61371	1.54508	-0.66589	1.51762	-0.0555666	1.01451	0.548777	-0.479582	-0.0446422	-1.26902	-0.0209578	0.00794029	0.0278019
	0.067	0.052	0.078	0.101	0.047	0.02	0.044																H2-Q1	-1.90806	1.36788	-1.31038	-2.51997	-0.684796	-0.195915	-0.13731	-0.203613	1.28198	-0.75357	-0.578881	1.47875	-0.0487273	-0.529486	-0.307657	0.0730332	1.41223	-0.0560799	0.19027	1.22926	0.132835	0.0792035
	0.073	0.047	0.085	0.059	0.05	0.043	0.044				Percent of CD8+T cell in CD45+ cell												H2-T23	-1.06957	0.437627	-0.158096	-1.73262	-0.313843	-0.0847922	-0.53617	0.475298	2.25152	-0.241958	-0.439916	1.87594	1.72571	-0.751721	-0.954463	-1.16966	0.671792	-1.24788	-0.11473	1.62556	0.0569978	0.700549
	0.093	0.055	0.065	0.081	0.04	0.037	0.056				Vehicle	BAY-I	BAY-I withdraw 4 weeks	BAY-I follow Fingolimod 4 week	BAY-I withdraw release 10 weeks								B2m	-1.93876	0.112346	-0.699768	-2.47375	-0.0912521	-0.151824	-0.345405	0.0144306	1.46791	0.221682	-0.152964	1.46576	1.46662	-0.3917	-0.69778	-1.07284	1.1675	-1.17807	0.364461	1.4661	0.0186377	0.193995
	0.049	0.104	0.067	0.113	0.062		0.054				0.0217	0.1417	0.1728	0.1181	0.1073								Mr1	0.66586	1.18767	0.0441418	0.146897	1.11211	1.14233	0.397595	-0.600934	-2.95716	-0.873749	-0.721574	-2.22911	-1.36846	-0.291332	0.709807	0.73151	0.313775	0.639734	-0.215212	1.1242	0.00271484	0.34463
	0.177	0.067	0.085	0.096	0.038		0.073				0.0144	0.19	0.028	0.0999	0.056
	0.059	0.069	0.116	0.118	0.075						0.0085	0.051	0.1173	0.0421	0.1785								H2-Oa	-1.59817	-0.72374	0.142664	-0.93775	-0.565946	-0.247873	-1.2989	0.393353	1.91627	-1.30224	-1.0806	1.67812	-1.60486	-0.79988	-0.0919956	0.0718577	0.900033	-0.337222	0.459461	1.58286	0.489275	0.0429148
	0.063	0.167	0.1	0.049	0.034						0.0371	0.0299	0.1082	0.1599	0.056								H2-Eb2	-0.899254	0.922189	-0.0644908	-1.29439	1.64044	0.704148	-1.44857	-0.424101	1.62112	-1.62744	-0.606972	-1.3506	-1.30118	-0.719822	0.606059	1.6134	0.784911	-0.00285839	-0.268284	0.528487	0.178848	0.718621
	0.074	0.07	0.074	0.165	0.051						0.0153	0.0706	0.1003	0.0534	0.0957								H2-DMb2	-1.0843	-0.0154725	-1.33399	-1.27825	0.805806	-0.605821	-0.763273	0.701135	1.69075	-1.81034	0.630433	1.32691	-1.47705	0.584171	0.767402	1.47245	1.38512	-0.366813	0.206844	0.55001	0.355846	0.0117114
	0.073	0.092	0.069	0.143	0.068						0.0528	0.1691	0.1094	0.0591									Cd74	-1.86071	-1.04014	-0.86505	-1.32345	-1.26836	-1.28426	-0.762051	0.335996	1.57681	-0.979961	0.414159	1.5284	0.0195602	0.937725	0.0531884	0.597195	1.49612	-0.670236	0.479635	0.849212	0.00493711	0.000117888
	0.071	0.125	0.088	0.144	0.07						0.0113	0.1264	0.0226										H2-Eb1	-1.75959	-0.409692	-0.545915	-1.52024	-0.83924	-1.1363	-0.781099	1.43113	1.63874	-0.760874	1.59787	1.61422	0.491181	-0.110351	-0.484406	0.234856	0.82794	-0.833796	-0.0416394	1.60441	0.00438469	0.0106994
	0.111	0.13	0.11	0.106	0.064						0.0276	0.0729	0.046										H2-Ab1	-1.6659	-0.652133	-0.630517	-1.4807	-0.99793	-1.37577	-0.33041	1.11317	1.6866	-0.57391	1.20122	1.52975	0.876988	0.342307	-0.786189	0.28971	1.46701	-0.884839	0.341125	1.42518	0.000563592	0.00523301
	0.084		0.077	0.079	0.051							0.0885	0.0956										H2-DMb1	-2.07346	-1.16009	-0.701178	-1.23014	-1.6818	-1.61705	-0.951467	0.40128	1.59393	-0.652269	0.650885	1.40234	0.345656	0.0269583	0.395514	0.466156	0.546438	-0.108587	-0.0824278	1.3257	0.00147703	4.43971e-05
	0.1		0.068	0.086								0.0649	0.0516										H2-Ob	-1.23141	-0.236686	-0.794714	-1.01757	0.485085	1.27652	-0.605759	1.46269	1.38172	-1.95842	-0.957458	-1.2917	-1.96757	-0.157169	1.32774	1.34933	0.391475	0.532971	0.120314	0.399179	0.665431	0.0856859
			0.101	0.1								0.0666	0.0431				BAY-I withdraw 4 weeks						H2-Aa	-1.89719	-1.09705	-0.656629	-1.64147	-1.18126	-0.905798	-1.10347	0.407212	1.49913	-0.83388	1.08011	1.47045	-0.333505	0.210433	-0.141432	0.475292	1.3673	-0.550957	0.30161	1.45898	0.00815901	0.000567143
			0.085	0.118								0.1923											H2-DMa	-1.47367	-0.535627	-1.46783	-1.15041	-0.546076	-1.07387	0.0158635	1.5712	1.46647	-1.35343	0.248711	1.42458	1.29317	0.549178	-0.181148	0.402709	1.28754	-1.07961	-0.100555	1.39666	0.00415013	0.00499635
			0.091	0.115								0.0295
												0.0962											Batf3	-1.43378	-0.0416462	-0.667641	-0.591579	-0.38704	-1.14186	-1.30321	2.18218	1.75332	0.153707	0.897538	1.58177	-1.11955	-0.799161	-0.527772	-0.554058	1.46741	-0.819058	0.471733	1.11448	0.0512695	0.109087
Mean	0.0863333		0.09475		0.05		0.0542					0.0216											Itgae	-1.45001	-0.043355	-0.0376355	-1.76265	-0.129011	-0.130503	-1.45062	0.522714	-0.923102	-1.48603	-0.266339	-0.971611	-1.69622	-0.71812	1.1925	1.27089	0.229962	1.22386	1.04097	0.359397	0.503566	0.0135574
SEM	0.00709273		0.00457333		0.00397492		0.00531413																Xcr1	-1.14617	-0.256606	-0.716596	-1.19071	-0.216542	0.0923699	-0.996477	0.299507	1.48004	-1.53296	-1.23729	-0.8158	-1.47715	0.274721	1.18716	1.4671	-0.73411	0.00480355	0.0229003	1.46193	0.938777	0.0197332
T test vs vehicle			0.303038		8.22165e-05		0.00169115			Mean	0.0235875	0.09408	0.0813545	0.08875	0.0987								Cd24a	-0.12115	-0.667303	-0.202313	-1.7207	-0.686376	0.596139	-0.664283	-0.751064	-2.30379	-0.866004	-1.46763	-1.28419	-0.454731	0.828997	1.33178	0.691076	0.341145	0.791577	1.27652	-0.189891	0.12497	0.00717146
T test vs BAY-I					3.99307e-09		0.00161982			SEM	0.00532402	0.0147727	0.0140198	0.0185769	0.0224695
										T test vs vehicle		0.000310897	0.00207888	0.0156908	0.0267649
										T test vs BAY-I withdraw 4 weeks				0.756642
[truncated: 4 more columns]

## Sheet: Figure 7
Figure 7A				Figure 7B							Figure 7C			Figure 7D																																		Figure 7E
HE											CD8A	TLS SCORE		Normalized gene expression (calculated from FPKM in supplymentary Table 1, using scale function in R)																														T test					Percent of CD44-CD62L+ T cell in CD8+ T cell
											Vehicle			gene	Vehicle	Vehicle	Vehicle	Vehicle	Vehicle	Vehicle	BAY-D	BAY-D	BAY-D	BAY-D	BAY-D	BAY-D	BAY-D	BAY-I	BAY-I	BAY-I	BAY-I	BAY-I	BAY-I	BAY-I	BAY-I	BAY-I	BAY-I withdraw 4 weeks	BAY-I withdraw 4 weeks	BAY-I withdraw 4 weeks	BAY-I withdraw 4 weeks	BAY-I withdraw 4 weeks	BAY-I withdraw 4 weeks		Vehicle vs BAY-D	Vehicle vs BAY-I	Vehicle vs BAY-I withdraw			Vehicle
											0.792274	0.230676		Il2	-0.770874	-0.384656	-0.80978	-0.838954	-0.603724	-0.917882	-0.947733	-0.947733	-0.947733	-0.462	-0.94375	-0.947733	-0.901813	-0.247869	0.17663	1.18878	1.92515	-0.142507	-0.908196	-0.23671	-0.665463	1.91008	1.84939	-0.0416919	0.0865213	1.88748	-0.0814326	1.90104		0.177804	0.0186945	0.010664			0.0521
											1.74451	0.341123		Il2ra	0.579738	-0.348388	-0.417037	-0.829631	0.348974	-0.993851	-1.60068	1.61518	-1.61338	-1.29637	0.698772	-1.6121	-1.61349	-0.00379578	1.50751	0.0188939	-0.37804	0.679386	1.17555	1.57211	1.54627	0.814725	-1.0096	-0.58725	-0.290866	-0.0208621	0.370203	-0.430182		0.426411	0.0142492	0.876065			0.075
											1.60976	0.293098		Cd40lg	-1.20342	-1.20838	-1.11804	-1.17753	-0.985462	-1.12075	-1.27801	-1.30105	0.256649	-1.11091	-1.30064	-1.24843	-0.945708	-0.135815	0.709924	0.0979755	0.251563	0.540675	-0.599047	1.50027	0.995895	0.269068	0.81625	0.439089	1.4253	1.47028	1.2688	0.926276		0.52375	6.28637e-05	2.59645e-05			0.114
											5.04267	0.515497																																					0.809
											0.983204	0.337948		Tnf	-1.19277	-1.52079	0.37384	0.875172	-0.138905	-0.559967	-0.534306	-2.03294	-2.02853	-1.79701	-1.30392	0.297028	-1.79604	-0.0473212	0.298144	0.99743	0.371772	-0.693036	0.652649	1.04444	1.26796	0.34663	-0.156269	1.17855	0.563038	1.12491	0.967788	0.267523		0.083161	0.0530558	0.0402366			0.158
											1.25303	0.275482		Lta	-0.509617	0.537358	0.183835	1.00302	-0.487001	-0.329957	-1.99958	-1.99958	-1.99736	-0.268979	-0.996638	1.06177	-1.99958	0.101491	0.112277	-1.13303	1.05823	0.631631	-1.45584	-0.713093	0.867853	-0.513425	0.126688	0.96824	1.05611	0.987299	1.05293	0.164694		0.0435959	0.671465	0.0607577			0.0498
											BAY-I withdraw			Ifng	-1.01562	-0.807036	-1.20083	1.27373	-0.39316	-1.0715	1.25123	0.807649	-0.937239	0.216113	-1.31802	-1.88709	-1.72596	0.282881	0.562131	0.262278	0.319478	-0.63109	1.43632	-0.925869	1.58436	-0.151932	0.0228264	1.54392	1.51966	0.134933	1.48327	-0.402595		0.972065	0.0910275	0.0386645			0.379
											4.55835	0.335016																																					0.23
											15.038	0.459394		Pdcd1	-0.572955	-0.442811	-1.25945	-1.33404	-0.530108	-1.1451	-1.80291	-0.291481	-0.521034	-1.09462	-1.378	-1.47919	-0.74437	1.27033	1.17903	0.704192	-0.293536	1.45108	1.29289	-0.77505	1.12493	0.847892	-0.554189	1.39858	0.332254	0.583316	0.14926	-0.428605		0.5599	0.000403569	0.00726933
											13.2489	0.34094		Havcr2	-0.337644	-0.347847	-0.011442	-0.699146	-0.35128	-1.15909	-1.22098	-0.382532	-1.23628	-1.23628	-0.532177	-1.23628	1.94207	1.63461	0.464913	0.294849	-0.592672	1.60347	1.81909	0.839697	0.633308	1.04017	-0.448538	0.21266	-0.186183	-1.07815	-0.567747	-0.956095		0.879977	0.00178594	0.940059		Mean	0.233363
											9.53453	0.337754		Lag3	-0.927423	-0.960237	-0.509235	-0.194101	-0.307377	-0.723167	-1.87819	1.90873	-0.331702	0.101867	-0.893414	-0.793936	1.85756	1.7808	0.537303	0.0740252	-0.928508	1.82686	1.80844	0.0279338	-0.274731	-0.114093	-0.926093	0.764159	-0.430582	-0.548873	-0.497758	-0.385105		0.316564	0.0116738	0.34369		SEM	0.0910393
											7.47584	0.547298		CTLA-4	-1.26695	-1.09213	-1.2274	-1.48026	-1.34506	-1.42487	0.584975	-1.92728	-0.547708	-0.595455	-0.965223	-1.18157	-0.146265	0.581156	1.43982	1.15564	1.00409	0.527953	1.36635	1.32227	1.29583	1.25615	-1.00735	0.628804	0.421813	1.15448	0.209206	-0.460996		0.0846951	4.41812e-10	0.00531336		T test
											7.31247	0.619108		Icos	-1.72464	-1.5672	-1.47552	-1.26889	-1.65559	-1.61795	0.153764	1.35499	0.332836	-1.34689	-0.751531	0.017771	-0.702971	0.656753	0.787993	1.24514	0.615364	0.751239	1.31105	1.28469	1.08873	0.822297	-0.706739	-0.508604	0.477744	1.21722	0.228706	-0.511986		0.00511972	4.76311e-11	0.00293853
											11.6297	0.838666		Cd28	-0.959187	-0.67481	-1.19937	-0.835905	-0.763244	-1.37997	-1.21909	-2.03337	-0.784077	-1.35505	-0.930181	-1.15561	-1.12112	0.80477	1.62008	1.17923	0.968803	0.0358734	0.494649	1.44374	1.33794	1.13296	0.147682	0.769099	0.39479	1.0791	0.484345	-0.158221		0.207587	7.59164e-07	5.06104e-05
											7.72892	0.599115																																					Percent of CD44+CD62L- T cell in CD8+ T cell
											9.46799	0.629474		Sell	2.16375	2.06689	2.00878	1.92161	-0.228482	-0.257819	1.97391	-1.34938	-1.35122	0.793219	-0.753694	0.030327	-1.35168	-0.304982	-0.200114	0.188391	-0.548723	-0.712735	0.550487	0.675227	-0.332627	-0.965804	0.143709	-1.04406	-0.677509	-0.070831	-0.921801	0.04155		0.0446248	0.00629261	0.00910255			Vehicle
B220											17.4797	0.497601		Cd44	-0.901831	-0.71316	-0.788476	-0.623043	-0.75905	-1.31299	-1.76384	-1.76468	-0.959096	-1.4302	-0.436848	-1.52944	-1.77029	0.758624	1.01957	0.610268	1.12733	0.899226	0.75006	1.12632	-0.739837	0.753666	1.12572	0.335698	1.12536	1.12481	0.607768	0.523071		0.0400286	3.05421e-05	2.98518e-06			0.667
											11.6103	0.528575		Il7r	-0.805293	-1.16115	-1.5205	-1.5445	-1.20882	-1.51238	0.501178	-0.357359	-1.6767	-1.48259	-0.659937	1.5114	-0.774475	-0.0513946	0.785847	0.862279	1.08607	-0.420976	-0.792814	0.386009	0.566652	-0.279719	0.131593	0.0211493	0.175242	1.50787	0.430235	0.104485		0.0872303	0.000129631	6.69687e-05			0.615
											7.25962	0.369128																																					0.668
											12.6992	0.4507																																					0.0562
											6.91783	0.544692																																					0.631
																																																	0.566
											Pearson correlation:																																						0.31
											R2=0.24 p=0.03																																						0.456
																																																Mean	0.49615
																																																SEM	0.0762668
																																																T test vs vehicle
CD8
CD11C
Ki67
[truncated: 5 more columns]

## Sheet: Figure 8
Figure 8A					Figure 8B					Figure 8D				Figure 8E						Figure 8F								Figure 8G										Figure 8H					Figure 8I
Isotype	Vehicle	BAY-I				Pd-l1 FPKM				BAY-I follow isotype				HE	HE	HE	HE	HE			Gzmb+ cell number per mm2									Cancer cell area (fold of difference compared to vehicle)									Percent of CD8+ T cell in CD45+ cell					Percent of CD44+ cell in CD8+ T cell
PD-1						Vehicle	BAY-I	BAY-I withdraw		mice 1	mice 2	mice 3		Pten-null mice	Pten-null mice	Pten-null mice	Pten-null mice	Pten-null; Cd8-KO mice			Pten-null mice				Pten-null; Cd8-KO mice				Pten-null mice					Pten-null; Cd8-KO mice					Vehicle	BAY-I withdraw follow anti-PD1	BAY-I follow anti-PD-1 withdraw			Vehicle	BAY-I follow anti-PD-1 withdraw
						3.48821	3.90776	6.68346						BAY-I follow isotype	BAY-I follow anti-PD-1	BAY-I follow anti-PD-1 + Fingolimod	BAY-I follow anti-PD-1 Drug withdraw	BAY-I follow anti-PD-1			BAY-I follow isotype	BAY-I follow anti-PD-1	BAY-I follow anti-PD-1 + Fingolimod	BAY-I follow anti-PD-1 Drug withdraw	BAY-I follow isotype	BAY-I follow anti-PD-1			Vehicle	BAY-I follow isotype	BAY-I follow anti-PD-1	BAY-I follow anti-PD-1 + Fingolimod	BAY-I follow anti-PD-1 Drug withdraw	Vehicle	BAY-I follow isotype	BAY-I follow anti-PD-1
						1.67458	5.78092	9.1879																															0.0161	0.0482	0.0665			0.7065	0.8845
						3.55174	5.58622	5.94917													7.107	3.236	8.266	37.468	0	0			0.901656	0.787803	0.403423	0.658699	0.49583	0.982568	0.813976	1.02515			0.0099	0.0328	0.0818			0.6469	0.8249
						2.66776	2.37077	6.17717													0.612	11.93	5.32	11.764	0	0			1.14928	0.742119	0.320277	0.680063	0.460602	0.616325	0.928436	0.754816			0.0461	0.0404	0.0112			0.7056	0.7032
						1.42632	4.95319	4.49089													0.623	62.377	7.639	8.053	0	0			0.910275	0.469436	0.346012	0.321699	0.585109	1.14189	1.32725	1.37441			0.0152	0.0275	0.0531			0.1279	0.631
							2.57686	5.84027													0.481	5.074	16.588	61.566	0	0			0.848796	0.880363	0.344165	0.842898	0.398951	1.27765	0.55949	0.906168			0.038	0.0529	0.0304			0.6674	0.7117
							2.23019														0	3.304	48.746	2.504	0	3.552			1.16574	0.797074	0.631152	0.453247	0.204101	0.851363	1.24242	0.761984			0.019	0.0602	0.0902			0.5962	0.7347
							14.5034														0.618		11.819		3.619	2.813			1.02425	0.990008	0.563308	0.319799	0.763724	1.28386	0.746125	0.792482			0.0134	0.082				0.3883
							8.60476														0		1.698		0	3.779				0.994448	0.688619	0.299372		0.846346	0.998488	1.17658			0.0129	0.0934				0.4913
																					0					0				0.503306										0.1568
					Mean	2.56172	5.61267	6.38814		BAY-I follow anti-PD-1																				0.619998										0.2006
					SEM	0.443053	1.30456	0.634108		mice 1	mice 2	mice 3								Mean	1.18013	17.1842	14.2966	24.271	0.517	1.268				0.568431										0.2026			Mean	0.541263	0.748333
					T test vs vehicle		0.0519884	0.00105742												SEM	0.852976	11.4102	6.01218	11.0868	0.517	0.626041				0.684462										0.1605			SEM	0.0708571	0.0372987
																				T test vs isotype		0.233713	0.0712764	0.105615		0.380217														0.0127			T test vs Vehicle		0.037562
CD28																																								0.0866
																												Mean	1	0.730677	0.470994	0.510825	0.484719	1	0.945169	0.970227				0.074
																												SEM	0.0550539	0.0545802	0.0578423	0.0818052	0.0763172	0.0939872	0.102707	0.0892329
														GZMb IHC	GZMb IHC	GZMb IHC	GZMb IHC	GZMb IHC										T test vs Vehicle		0.00625692	4.10658e-05	0.000570239	0.000270859		0.700606	0.822169		Mean	0.021325	0.0887467	0.0555333
														Pten-null mice	Pten-null mice	Pten-null mice	Pten-null mice	Pten-null; Cd8-KO mice										T test vs BAY-I follow isotype			0.00633011	0.0331454	0.0182637			0.856954		SEM	0.00467973	0.0160784	0.012403
														BAY-I follow isotype	BAY-I follow anti-PD-1	BAY-I follow anti-PD-1 + Fingolimod	BAY-I follow anti-PD-1 Drug withdraw	BAY-I follow anti-PD-1																				T test vs Vehicle		0.000950809	0.014066
										BAY-I follow anti-PD-1 drug withdraw
										mice 1	mice 2	mice 3
ICOS
CTLA-4
TIM-3

## Sheet: Supplementary Figure1
Figure S1A							Figure S1C				Figure S1D
Pten-null								Percent of CD8+ T cell in CD45+ cell			Isotype	Isotype	Isotype
								Isotype	Anti-PD-1		HE	CD8	GZMb
								0.0407	0.0518
								0.0136	0.0501
								0.0305	0.0256
								0.0466	0.0161
								0.0283	0.0249
								0.0232	0.0313
								0.0221
								0.0306
								0.0175
								0.0185
								0.0273
								0.0146
								0.0077
							Mean	0.0247077	0.0333
							SEM	0.00303536	0.00592784
Castrated Pten-null							T test vs isotype		0.168572
											Anti-PD-1	Anti-PD-1	Anti-PD-1
								Percent of Treg cell in CD45+ cell			HE	CD8	GZMb
								Isotype	Anti-PD-1
								0.0094	0.0098
								0.0062	0.0145
								0.0097	0.0119
								0.0151	0.0099
								0.015	0.0096
								0.0098	0.0094
								0.0089
								0.0068
								0.0068
								0.0058
								0.0079
								0.0049
								0.0067
							Mean	0.00869231	0.01085
							SEM	0.00089281	0.000818433
							T test vs isotype		0.152008
								CD8/Treg ratio
								Isotype	Anti-PD-1
								4.31	5.26
								2.19	3.45
								3.16	2.16
								3.08	1.62
								1.89	2.59
								2.38	3.33
								2.48
								4.48
								2.57
								3.19
								3.43
								2.97
								1.15
							Mean	2.86769	3.06833
							SEM	0.254236	0.521826
							T test vs isotype		0.699687

## Sheet: Supplementary Figure 2
Figure S2A														Figure S2B																															Figure S2C				Figure S2D
														Relative mRNA expression																															Vehicle				Vehicle
Relative Ki67 expression														CAP2																															P-AKT
	Vehicle					BAY 48h								Vehicle							BAY 12h								BAY 24h								BAY 48h								Anterior	Dorsal	Lateral
	Rep 1	Rep 2	Rep 3	Mean	SEM	Rep 1	Rep 2	Rep 3	Mean	SEM	T test			Rep1	Rep2	Rep3	Rep4	Mean	SEM		Rep1	Rep2	Rep3	Rep4	Mean	SEM	T test		Rep1	Rep2	Rep3	Rep4	Mean	SEM	T test		Rep1	Rep2	Rep3	Rep4	Mean	SEM	T test
CAP2	0.978823	0.981608	1.03957	1	0.019801	0.307118	0.315248	0.279041	0.300469	0.0109682	6.53253e-06		Irf1	0.963783	0.91185	1.04242	1.08195	1	0.0382937		1.54657	1.43522	1.40116	1.10275	1.37143	0.0947863	0.0109223		4.66054	3.99139	4.26493	4.44891	4.34144	0.141941	4.75025e-07		5.54376	4.93933	4.47847	4.19821	4.78994	0.294068	0.000874468
CAP8	0.957609	0.947188	1.0952	1	0.0476962	0.221162	0.216407	0.237667	0.225078	0.00644217	0.00328571		Irf2	0.809684	1.03313	1.09908	1.05811	1	0.0648786		1.36231	1.78275	1.83308	1.94533	1.73087	0.127466	0.0021997		4.40955	5.713	6.12145	6.1699	5.60348	0.410953	0.00126353		3.29896	4.81023	5.53708	5.64889	4.82379	0.541208	0.00542006
PC3	1.00069	1.00319	0.996119	1	0.00206991	0.141586	0.160539	0.195064	0.16573	0.0156546	0.000284232		Irf3	1.02081	0.802606	1.11092	1.06567	1	0.0683204		1.55778	1.36632	1.84664	1.05659	1.45683	0.165962	0.0437622		5.3035	5.11357	4.56209	3.22169	4.55021	0.469921	0.00429159		5.59057	4.53568	5.59429	4.62932	5.08747	0.292169	0.000493144
LNCap	0.953563	1.09919	0.947249	1	0.0496276	0.107844	0.101043	0.0914807	0.100122	0.00474597	0.00281497		Irf7	1.14167	1.07407	0.76381	1.02044	1	0.0825436		4.01313	3.69134	3.42099	3.61829	3.68593	0.123104	1.81742e-06		72.4238	63.2325	51.5404	54.9398	60.5341	4.66216	0.00103343		171.273	156.419	151.057	144.181	155.732	5.75379	0.000112534
													Irf9	1.00559	1.00198	1.07335	0.919075	1	0.0315756		0.942503	0.867001	1.21413	0.909726	0.98334	0.0784671	0.850354		2.98087	3.3392	2.88048	3.4178	3.15459	0.13187	0.000289034		2.50979	2.35175	2.32072	2.84583	2.50702	0.120283	1.91853e-05
														Relative mRNA expression
														CAP8
														Vehicle							BAY 12h								BAY 24h								BAY 48h
														Rep1	Rep2	Rep3	Rep4	Mean	SEM		Rep1	Rep2	Rep3	Rep4	Mean	SEM	T test		Rep1	Rep2	Rep3	Rep4	Mean	SEM	T test		Rep1	Rep2	Rep3	Rep4	Mean	SEM	T test
													Irf1	1.05474	0.974918	0.905724	1.06462	1	0.0372926		2.02286	4.46002	3.97985	3.76829	3.55776	0.531702	0.0168388		7.75704	6.6516	6.9097	6.36946	6.92195	0.299424	0.000238489		4.75646	5.61276	3.98424	4.34545	4.67473	0.350211	0.00170231
													Irf2	0.921619	1.02776	0.979819	1.0708	1	0.0320606		3.68028	3.71197	4.41366	4.55593	4.09046	0.229605	0.000749351		5.57417	6.08092	6.31259	6.15204	6.02993	0.159458	4.05395e-05		4.1075	4.72436	4.82603	4.78761	4.61138	0.169263	0.000150584						BAY 180mg/kg
													Irf3	1.30993	0.624132	1.32741	0.738529	1	0.185494		3.46566	3.85508	3.14678	3.43496	3.47562	0.145454	4.37697e-05		5.41686	2.96142	4.47104	2.91562	3.94123	0.610334	0.00365034		4.66333	2.83332	1.98697	2.79679	3.0701	0.565855	0.0132012
													Irf7	1.37312	0.861262	0.90678	0.858835	1	0.124862		12.5569	12.5099	11.1684	10.9135	11.7872	0.43406	3.53841e-07		33.9418	26.9973	30.2398	26.5289	29.4269	1.71624	0.000454496		33.055	25.1298	26.0608	28.7501	28.2489	1.77638	0.000574232		mKi67
													Irf9	1.06666	1.06792	0.99094	0.874485	1	0.0455451		1.96314	1.92975	2.02037	2.27462	2.04697	0.0781561	2.50269e-05		3.44143	3.09275	3.50159	3.25126	3.32176	0.0931304	5.18539e-07		2.63042	2.49901	2.85189	2.60723	2.64714	0.0740146	1.39416e-06		Anterior	Dorsal	Lateral
														Relative mRNA expression
														PC3
														Vehicle							BAY 12h								BAY 24h								BAY 48h
														Rep1	Rep2	Rep3	Rep4	Mean	SEM		Rep1	Rep2	Rep3	Rep4	Mean	SEM	T test		Rep1	Rep2	Rep3	Rep4	Mean	SEM	T test		Rep1	Rep2	Rep3	Rep4	Mean	SEM	T test
													Irf1	0.911267	1.03474	1.00614	1.04786	1	0.0308333		1.02238	1.02749	1.04895	0.970745	1.01739	0.0165802	0.637019		2.07256	1.83221	1.45355	1.41413	1.69311	0.157732	0.0197438		5.0443	4.48727	4.34957	3.75605	4.4093	0.264514	0.000899117
													Irf2	0.90667	0.979188	1.05978	1.05436	1	0.0361391		1.11786	1.1591	1.30919	1.29241	1.21964	0.0477299	0.0104703		1.93884	2.25993	2.14336	2.48361	2.20644	0.113753	5.44782e-05		4.0501	4.21433	4.21494	4.38018	4.21489	0.0673766	1.21044e-08
													Irf3	0.992367	1.00021	1.10586	0.901565	1	0.0417867		0.847941	0.846261	0.974349	0.765448	0.8585	0.043148	0.0566113		0.864373	0.822448	1.64059	1.63252	1.23998	0.229127	0.374333		0.521937	1.03365	1.64148	1.80182	1.24972	0.293632	0.45943
													Irf7	1.02457	1.15915	0.978092	0.838187	1	0.0662043		1.55272	1.64631	1.56678	1.16033	1.48154	0.109033	0.00923416		1.80342	2.22269	1.86589	1.82461	1.92915	0.0987004	0.000231125		3.11257	3.40192	4.01433	3.9681	3.62423	0.22016	2.71121e-05
													Irf9	0.939358	1.05556	1.06133	0.943749	1	0.0337765		1.63565	1.71855	1.77116	1.53422	1.6649	0.0517232	3.8023e-05		3.44983	3.57944	3.88104	3.63056	3.63521	0.0903361	1.58831e-07		6.98457	8.08006	7.34145	5.64679	7.01322	0.509399	0.00126185
														Relative mRNA expression
														LNCaP																															BAY 75mg/kg
														Vehicle							BAY 12h								BAY 24h								BAY 48h								P-AKT
														Rep1	Rep2	Rep3	Rep4	Mean	SEM		Rep1	Rep2	Rep3	Rep4	Mean	SEM	T test		Rep1	Rep2	Rep3	Rep4	Mean	SEM	T test		Rep1	Rep2	Rep3	Rep4	Mean	SEM	T test		Anterior	Dorsal	Lateral
													Irf1	0.928815	0.945176	1.08428	1.04173	1	0.037547		1.31349	0.929451	0.998929	0.694696	0.984142	0.127625	0.909003		1.16781	1.18384	1.30903	0.926779	1.14687	0.0798658	0.147134		1.08984	1.14003	1.20056	1.14741	1.14446	0.0226557	0.0165266
													Irf2	0.911677	0.99142	1.0685	1.02841	1	0.0333834		1.07741	1.13541	1.31711	1.28718	1.20428	0.0580524	0.0224987		1.63916	1.6357	1.84696	1.75458	1.7191	0.0507864	2.20335e-05		1.34585	1.41657	1.52518	1.49497	1.44564	0.0403759	0.000144527
													Irf3	1.07454	1.04602	1.08223	0.79721	1	0.0680439		0.500755	0.483801	0.611958	0.491803	0.522079	0.0301591	0.000673667		0.559592	0.676229	0.590319	0.629477	0.613904	0.0252206	0.00179433		0.27588	0.608959	0.540833		0.475224	0.101593	0.00650458
													Irf7	1.10865	1.33899	0.892802	0.659561	1	0.145519		0.889219	0.806907	1.03203	0.716829	0.861247	0.0669328	0.419632		1.44311	1.70361	1.1787	1.14964	1.36876	0.129676	0.107364		0.845338	0.910911	1.06432	0.770274	0.89771	0.0625267	0.54228
													Irf9	0.939817	1.10694	1.06723	0.886012	1	0.0520992		0.797234	0.631129	0.868451	0.6438	0.735153	0.0583014	0.0147246		0.802435	0.782286	0.588392	0.619712	0.698206	0.0548889	0.00721804		0.799293	0.773826	0.820335	0.696557	0.772503	0.0270418	0.00821188
																																													mKi67
																																													Anterior	Dorsal	Lateral
																																													BAY 180mg/kg
																																													P-AKT
																																													Anterior	Dorsal	Lateral
																																													mKi67
																																													Anterior	Dorsal	Lateral

[truncated: 8 more sheets: Supplementary Figure 3, Supplementary Figure 4, Supplementary Figure 5, Supplementary Figure 6, Supplementary Figure 7, Supplementary Figure 8, Supplementary Figure 9, Supplementary Table 3]
